# Supplementary material for: Learning to play badminton altered resting-state activity and functional connectivity of the cerebellar sub-regions in adults
Source: PLoS One. 2019 Oct 1;14(10):e0223234. doi: 10.1371/journal.pone.0223234 (PMC6771995; doi:10.1371/journal.pone.0223234)
Supplement: S1 File — (ZIP) [file pone.0223234.s001.zip]

Archive with 11 entries (8 files):
- S1 File. The data regarding full factorial design for ALFF/
- S1 File. The data regarding full factorial design for ALFF/AAL100/
- S1 File. The data regarding full factorial design for ALFF/AAL100/AAL100ALFFstats.mat
- S1 File. The data regarding full factorial design for ALFF/AAL100/SPM.mat
- S1 File. The data regarding full factorial design for ALFF/AAL100/spmT_0009.hdr
- S1 File. The data regarding full factorial design for ALFF/AAL100/spmT_0009.img
- S1 File. The data regarding full factorial design for ALFF/AAL103/
- S1 File. The data regarding full factorial design for ALFF/AAL103/AAL103ALFFstats.mat
- S1 File. The data regarding full factorial design for ALFF/AAL103/SPM.mat
- S1 File. The data regarding full factorial design for ALFF/AAL103/spmT_0009.hdr
- S1 File. The data regarding full factorial design for ALFF/AAL103/spmT_0009.img
