# Supplementary material for: Learning to play badminton altered resting-state activity and functional connectivity of the cerebellar sub-regions in adults
Source: PLoS One. 2019 Oct 1;14(10):e0223234. doi: 10.1371/journal.pone.0223234 (PMC6771995; doi:10.1371/journal.pone.0223234)
Supplement: S2 File — (ZIP) [file pone.0223234.s002.zip]

Archive with 21 entries (16 files):
- S2 File. The data regarding full factorial design for FC/
- S2 File. The data regarding full factorial design for FC/AAL104/
- S2 File. The data regarding full factorial design for FC/AAL104/AAL104FCstats.mat
- S2 File. The data regarding full factorial design for FC/AAL104/SPM.mat
- S2 File. The data regarding full factorial design for FC/AAL104/spmT_0008.hdr
- S2 File. The data regarding full factorial design for FC/AAL104/spmT_0008.img
- S2 File. The data regarding full factorial design for FC/AAL115/
- S2 File. The data regarding full factorial design for FC/AAL115/AAL115FCstats.mat
- S2 File. The data regarding full factorial design for FC/AAL115/SPM.mat
- S2 File. The data regarding full factorial design for FC/AAL115/spmT_0008.hdr
- S2 File. The data regarding full factorial design for FC/AAL115/spmT_0008.img
- S2 File. The data regarding full factorial design for FC/AAL97/
- S2 File. The data regarding full factorial design for FC/AAL97/AAL97FCstats.mat
- S2 File. The data regarding full factorial design for FC/AAL97/SPM.mat
- S2 File. The data regarding full factorial design for FC/AAL97/spmT_0008.hdr
- S2 File. The data regarding full factorial design for FC/AAL97/spmT_0008.img
- S2 File. The data regarding full factorial design for FC/AAL98/
- S2 File. The data regarding full factorial design for FC/AAL98/AAL98FCstats.mat
- S2 File. The data regarding full factorial design for FC/AAL98/SPM.mat
- S2 File. The data regarding full factorial design for FC/AAL98/spmT_0008.hdr
- S2 File. The data regarding full factorial design for FC/AAL98/spmT_0008.img
