# Supplementary material for: Learning to play badminton altered resting-state activity and functional connectivity of the cerebellar sub-regions in adults
Source: PLoS One. 2019 Oct 1;14(10):e0223234. doi: 10.1371/journal.pone.0223234 (PMC6771995; doi:10.1371/journal.pone.0223234)
Supplement: S3 File — (ZIP) [file pone.0223234.s003.zip]

Archive with 3 entries (2 files):
- S3 File. The data used to perform post-hoc analysis/ALFF_post_hoc_data_ROI_AAL100AAL103.xlsx
- S3 File. The data used to perform post-hoc analysis/FC_post_hoc_data.xlsx
- S3 File. The data used to perform post-hoc analysis/
