# Supplementary material for: Learning to play badminton altered resting-state activity and functional connectivity of the cerebellar sub-regions in adults
Source: PLoS One. 2019 Oct 1;14(10):e0223234. doi: 10.1371/journal.pone.0223234 (PMC6771995; doi:10.1371/journal.pone.0223234)
Supplement: S3 File — (ZIP) [file pone.0223234.s003.zip › S3 File. The data used to perform post-hoc analysis/ALFF_post_hoc_data_ROI_AAL100AAL103.xlsx]

## Sheet: Sheet1
group	pos100	pre100	pos103	pre103
con	0.624942	0.623713	0.461748	0.412109
con	0.910553	0.744269	0.418247	0.470054
con	0.580086	0.586345	0.485399	0.524944
con	0.51207	0.561652	0.388194	0.396572
con	0.92313	0.801362	0.574613	0.46772
con	0.936239	0.945742	0.453466	0.567537
con	0.800831	0.521286	0.337924	0.352938
con	0.56999	0.58483	0.641009	0.463865
con	0.843068	0.868658	0.487934	0.493987
con	0.544975	0.583591	0.399725	0.349655
con	0.631493	0.673065	0.431142	0.452896
con	0.943622	0.92264	0.393936	0.379043
con	0.890186	0.936321	0.353937	0.380034
con	0.751532	0.715676	0.44411	0.469514
con	0.634349	0.583686	0.559046	0.379336
con	0.96922	0.912681	0.400756	0.4825
con	0.625124	0.608818	0.527982	0.51277
con	0.677429	0.583245	0.480347	0.352642
exp	0.544411	0.660375	0.363838	0.641564
exp	0.794899	0.922091	0.356266	0.410485
exp	0.762908	0.724058	0.294923	0.352032
exp	0.77987	0.637984	0.354544	0.422508
exp	0.556029	0.718709	0.306561	0.340282
exp	0.477134	0.771584	0.412867	0.425825
exp	0.728975	0.627915	0.414553	0.410348
exp	0.608547	0.847044	0.470445	0.407304
exp	0.719912	0.512162	0.35356	0.35043
exp	0.638667	0.750539	0.338139	0.301122
exp	0.736042	0.646358	0.366218	0.430468
exp	0.465005	0.826782	0.399878	0.379227
exp	0.708774	0.862593	0.446692	0.510869
exp	0.65956	0.755752	0.415565	0.447858
exp	0.48648	0.600355	0.372979	0.36254
exp	0.723233	0.77293	0.397659	0.407619
exp	0.682872	0.608367	0.526755	0.493199
exp	0.798682	0.808071	0.399296	0.406356
