# Supplementary material for: Learning to play badminton altered resting-state activity and functional connectivity of the cerebellar sub-regions in adults
Source: PLoS One. 2019 Oct 1;14(10):e0223234. doi: 10.1371/journal.pone.0223234 (PMC6771995; doi:10.1371/journal.pone.0223234)
Supplement: S3 File — (ZIP) [file pone.0223234.s003.zip › S3 File. The data used to perform post-hoc analysis/FC_post_hoc_data.xlsx]

## Sheet: FC
group	pos97	pre97	pos98	pre98	pos1041	pos1042	pre1041	pre1042	poa1151	pos1152	pre1151	pre1152
con	0.346441	0.38273	0.322649	0.726413	0.441395	0.461741	0.39429	0.459996	0.154506	0.468928	0.664614	0.862993
con	-0.150774	0.284041	0.127364	0.478879	0.153853	0.0655972	0.347698	0.456506	0.185778	0.357425	0.556721	0.359929
con	0.204495	0.0685672	0.363676	0.545144	0.0404957	0.0255333	0.32619	0.335231	0.285536	0.550909	0.319327	0.736022
con	-0.0287211	0.164225	0.126225	0.630199	0.101863	0.0941333	-0.0429347	0.311067	0.248201	0.23957	0.392172	0.659469
con	0.295712	0.492021	0.359197	0.665457	0.423843	0.119949	0.421258	0.263026	0.416848	0.809529	0.237121	1.05529
con	0.00671548	0.33166	-0.00461521	0.294494	0.229386	0.341043	0.337875	0.532639	0.0361053	0.369808	0.577651	0.950347
con	-0.0663699	0.135071	-0.109714	0.188214	-0.0669683	0.13183	0.434058	0.287066	-0.102582	0.441906	0.532641	0.624497
con	0.0403261	0.295873	0.18109	0.456426	0.0819915	0.0934687	0.379833	0.216886	0.249666	0.454713	0.176193	0.426459
con	0.27048	0.395028	0.335463	0.610785	0.280848	0.410606	0.437507	0.374938	0.452554	0.317957	0.594551	0.615381
con	0.367057	0.136975	0.288893	0.404598	0.513997	0.26074	0.459825	0.241921	0.587097	0.459185	0.497913	0.411838
con	0.269315	0.580788	0.651998	0.792651	0.323353	0.319401	0.59795	0.42118	0.112585	0.654083	0.627414	0.851881
con	-0.178421	0.0714823	0.325366	0.104879	-0.1431	0.160048	0.216666	0.19784	0.1869	0.154039	0.0711424	0.423311
con	0.0123862	0.194076	0.453086	0.377997	0.215298	0.157367	0.281037	0.292707	0.230398	0.292176	0.467255	0.553705
con	0.271146	0.727183	0.559393	0.818331	0.310382	-0.0456572	0.711307	0.350081	0.319344	0.672096	0.96801	1.07392
con	0.053281	0.421375	0.178861	0.566599	0.392208	0.08184	0.799402	0.309957	0.324231	0.333356	0.877722	0.73566
con	0.036188	0.522051	0.196525	0.559696	0.110387	0.389973	0.758725	0.582668	-0.460901	0.484089	0.867679	0.721202
con	0.355387	0.458186	0.549588	0.53675	0.620782	0.459087	0.563166	0.617819	0.412281	0.494926	0.87756	0.664474
con	-0.0177354	0.280045	-0.0683391	0.460537	-0.0555924	-0.0872449	0.430582	0.396567	0.354704	0.494219	0.562866	0.694474
exp	0.188996	0.173898	0.28377	0.0992456	0.257945	0.285079	0.403371	0.180548	0.266836	0.600909	0.0535252	0.606609
exp	0.384236	0.202505	0.483877	0.387024	0.501457	0.357676	0.346986	0.169002	0.479449	0.616553	0.115038	0.408836
exp	0.129485	0.070112	0.456839	0.125149	0.492183	0.365459	0.338004	0.156627	0.378634	0.591888	0.26316	0.426559
exp	0.286198	-0.150042	0.377287	0.339664	0.458343	0.384496	-0.119483	0.144258	0.389971	0.578644	0.442498	0.803007
exp	0.367385	0.222446	0.742836	0.47873	0.450685	0.184825	0.254276	0.100556	0.40847	0.427112	0.223857	0.164752
exp	0.207401	0.183329	0.40424	0.146485	0.284955	0.47354	0.270049	0.155352	0.704079	0.505983	0.501002	0.520705
exp	0.0974648	0.105033	0.338926	0.159937	0.497912	0.238088	0.373946	0.0999627	0.345089	0.769044	0.489074	0.584298
exp	0.27526	-0.0106801	0.550776	0.119238	0.562904	0.233024	0.44131	0.0774744	0.548375	0.800802	0.496656	0.67302
exp	0.192719	0.0223569	0.279714	0.171798	0.473167	0.354136	0.0289692	0.155082	0.606845	0.695097	0.259414	0.335454
exp	0.166894	0.049256	0.50526	0.381298	0.462027	0.0632887	0.356037	0.0738772	0.495489	0.549535	0.157168	0.583584
exp	0.228269	0.152808	0.407784	0.222918	0.475767	0.481628	0.358509	0.0959294	0.530706	0.432408	0.45917	0.449392
exp	0.312403	0.0726717	0.571795	0.217168	0.70934	0.0858291	0.281722	0.156825	0.669551	0.763996	0.289756	0.545573
exp	0.330878	-0.0132397	0.458555	0.287532	0.483027	0.131287	0.15245	0.253006	0.709275	0.832538	0.661155	0.532299
exp	0.314683	0.268296	0.37831	0.381998	0.380913	0.327617	0.28764	0.203464	0.312256	0.690353	0.419608	0.272007
exp	0.328674	-0.0190835	0.25243	0.157269	0.293599	0.185144	0.0449878	-0.0498035	0.391495	0.690482	0.148617	0.483078
exp	0.0301469	0.0729007	0.798327	0.556938	0.345372	0.202329	0.0324425	0.12922	0.380226	0.710207	0.130179	0.397133
exp	0.3653	0.335935	0.703359	0.581681	0.425237	0.174349	0.43249	0.189731	0.634299	0.815563	0.111697	0.374437
exp	0.414167	0.138141	0.363153	0.329054	0.534896	0.248824	0.453099	0.180267	0.250176	0.586689	0.579539	0.586837
