# Supplementary material for: Learning to play badminton altered resting-state activity and functional connectivity of the cerebellar sub-regions in adults
Source: PLoS One. 2019 Oct 1;14(10):e0223234. doi: 10.1371/journal.pone.0223234 (PMC6771995; doi:10.1371/journal.pone.0223234)
Supplement: S4 File — (ZIP) [file pone.0223234.s004.zip]

Archive with 9 entries (6 files):
- S4 File. The data regarding the results of post-hoc analysis/
- S4 File. The data regarding the results of post-hoc analysis/ALFF_pos_hoc_results/
- S4 File. The data regarding the results of post-hoc analysis/ALFF_pos_hoc_results/ALFF_pos_hoc_CON_pairT.spv
- S4 File. The data regarding the results of post-hoc analysis/ALFF_pos_hoc_results/ALFF_pos_hoc_EXP_pairT.spv
- S4 File. The data regarding the results of post-hoc analysis/ALFF_pos_hoc_results/ALFF_post_hoc_twosampleT.spv
- S4 File. The data regarding the results of post-hoc analysis/FC_post_hoc_results/
- S4 File. The data regarding the results of post-hoc analysis/FC_post_hoc_results/FC_post_hoc_CON_parT.spv
- S4 File. The data regarding the results of post-hoc analysis/FC_post_hoc_results/FC_post_hoc_EXP_parT.spv
- S4 File. The data regarding the results of post-hoc analysis/FC_post_hoc_results/FC_post_hoc_twosampleT.spv
