# Supplementary material for: Learning to play badminton altered resting-state activity and functional connectivity of the cerebellar sub-regions in adults
Source: PLoS One. 2019 Oct 1;14(10):e0223234. doi: 10.1371/journal.pone.0223234 (PMC6771995; doi:10.1371/journal.pone.0223234)
Supplement: S5 File — (ZIP) [file pone.0223234.s005.zip]

Archive with 2 entries (1 files):
- S5 File. The data regarding the results of ANCOVA/FC_ANCOVA.spv
- S5 File. The data regarding the results of ANCOVA/
