# Supplementary material for: Learning to play badminton altered resting-state activity and functional connectivity of the cerebellar sub-regions in adults
Source: PLoS One. 2019 Oct 1;14(10):e0223234. doi: 10.1371/journal.pone.0223234 (PMC6771995; doi:10.1371/journal.pone.0223234)
Supplement: S6 File — (ZIP) [file pone.0223234.s006.zip]

Archive with 5 entries (4 files):
- S6 File. the data regarding the ALFF of cerebral cortex/SPM.mat
- S6 File. the data regarding the ALFF of cerebral cortex/spmT_0009.hdr
- S6 File. the data regarding the ALFF of cerebral cortex/spmT_0009.img
- S6 File. the data regarding the ALFF of cerebral cortex/stats.mat
- S6 File. the data regarding the ALFF of cerebral cortex/
